# Supplementary material for: Genome-Wide Association Analysis Pinpoints Additional Major Genomic Regions Conferring Resistance to Soybean Cyst Nematode (Heterodera glycines Ichinohe)
Source: Front Plant Sci. 2019 Apr 10;10:401. doi: 10.3389/fpls.2019.00401 (PMC6470319; doi:10.3389/fpls.2019.00401)
Supplement: Table S1 — Soybean accessions and their phenotypes. [file Table_1.XLSX]

## Sheet: Sheet1
Table S1. Soybean accessions and their phenotypes
Taxa	Maturity Group	Origin	Female index (%)	Score
FC003659	VI	China	38.4615	MS
Fendou56	IV	China	40.8654	MS
Fendou65	IV	China	54.6154	MS
Fendou78	IV	China	55.2885	MS
Jindou19	IV	China	33.6538	MS
N05-7432	VIII	USA	92.3077	S
N06-7194	VIII	USA	111.795	S
N06-7543	VII	USA	44.2308	MS
NC06-1090	VI	USA	62.6923	S
NTCPR94-5157	VI	USA	72.3077	S
Peking	IV	China	1.22549	R
PI 063468	IV	China	7.35294	R
PI 084751	IV	South Korea	0	R
PI 086736	VII	Japan	112.5	S
PI 087631_1	III	Japan	0	R
PI 089772	IV	China	0	R
PI 089775	VI	China	33.6538	MS
PI 089783	III	China	2.45098	R
PI 090495	VI	China	111.779	S
PI 090499	VI	China	148.205	S
PI 090763	IV	China	0	R
PI 090768	VI	China	44.6154	MS
PI 091102	II	China	2.45098	R
PI 103419A	V	China	126.136	S
PI 123577A	V	China	68.9394	S
PI 157430	V	South Korea	23.0769	MR
PI 157444	V	South Korea	116.422	S*
PI 159093	VII	South Africa	60.0962	S
PI 159094	VII	South Africa	85.641	S
PI 159095	VII	South Africa	68.7179	S
PI 171441	VI	China	21.6346	MR*
PI 171443	VI	China	43.2692	MS
PI 181558	V	Japan	28.0769	MR
PI 181569	VII	Japan	35.6061	MS
PI 200459	VIII	Japan	31.8182	MS
PI 201422	VI	China	59.0909	MS
PI 203406	VIII	South Africa	103.846	S
PI 209332	IV	Japan	0	R
PI 210349	VIII	Mozambique	64.9038	S
PI 219698	VI	Pakistan	35.3846	MS
PI 221714	VI	South Africa	93.75	S
PI 221715	VII	South Africa	57.6923	MS
PI 221716	VII	South Africa	60	S
PI 221717	VI	South Africa	10.7692	MR
PI 230972	VIII	Japan	61.3636	S
PI 232993	II	Japan	1.22549	R
PI 247678	VIII	Zaire	60.7692	S
PI 265498	VIII	Zaire	111.779	S
PI 269518B	VI	Pakistan	132.212	S
PI 274582	VIII	Japan	23.8636	MR
PI 279081	VII	South Africa	43.0769	MS
PI 303652	V	China	1.22549	R
PI 306702A	IX	Tanzania	76.5385	S
PI 322689	VII	Angola	43.2692	MS
PI 322691	IX	Mozambique	126.603	S
PI 322692	IX	Australia	41.6667	MS
PI 322694	VI	Zimbabwe	113.846	S
PI 322695	VI	Angola	57.6923	MS
PI 323570	VII	India	76.9231	S
PI 330635	VIII	South Africa	65.7051	S
PI 339868B	IV	South Korea	3.67647	R
PI 341241A	IX	Isarael	11.1538	MR
PI 341241B	IX	Isarael	36.0577	MS
PI 341242	IX	Tanzania	36.859	MS
PI 341244B	IX	Tanzania	183.846	S
PI 341245	IX	Tanzania	85.3365	S
PI 341248	IX	Tanzania	34.2308	MS
PI 341253	X	Sudan	64.9038	S
PI 341264	VI	Liberia	33.6538	MS
PI 347544A	00	Hungary	67.402	S*
PI 360846	IV	Japan	107.372	S
PI 371610	V	Pakistan	45.9559	MS*
PI 374180	VIII	Burundi	86.6667	S
PI 374220	VI	South Africa	74.6154	S
PI 374221	VI	South Africa	100.962	S
PI 376069	VIII	Cameroon	46.4744	MS
PI 381662	VI	Uganda	74.5192	S
PI 381680	VII	Uganda	52.8846	MS
PI 381683	VI	Uganda	34.8718	MS
PI 398276	IV	South Korea	2.40385	R*
PI 398682	IV	South Korea	1.22549	R
PI 398823	IV	South Korea	73.7179	S
PI 404166	III	China	1.22549	R
PI 404192C	I	China	58.8235	MS*
PI 404198A	IV	China	0	R
PI 404198B	IV	China	0.612745	R
PI 407738	VI	China	69.7115	S
PI 416762	II	Japan	1.22549	R
PI 416825A	IX	Japan	94.8864	S
PI 416873A	VIII	Japan	49.4318	MS
PI 416874A	IX	Japan	47.7273	MS
PI 416880A	IX	Japan	81.8182	S
PI 416894A	IX	Japan	103.409	S
PI 416937	VI	Japan	43.2692	MS
PI 417014A	IX	Japan	95.4545	S
PI 417091	II	Japan	0	R
PI 417129A	IX	Japan	23.4848	MR
PI 417141	V	Japan	22.7273	MR
PI 417184A	VIII	Japan	39.7727	MS
PI 417234	VIII	Japan	108.077	S
PI 417260A	VIII	Japan	11.9231	MR
PI 417320	VII	Japan	25.7576	MR
PI 417365A	VIII	Japan	84.0909	S
PI 417389A	VIII	Japan	44.8864	MS
PI 417401	V	Japan	52.3077	MS
PI 417561	VI	South Africa	49.6795	MS
PI 417562	VI	South Africa	36.9231	MS
PI 423927	IV	Japan	1.22549	R
PI 423960A	IX	Japan	44.3182	MS
PI 423961A	IX	Japan	52.8205	MS
PI 423971A	IX	Japan	62.5	S
PI 424131	VII	Zimbabwe	46.4744	MS
PI 424387	IV	South Korea	199.755	S*
PI 428691	VIII	India	175.481	S
PI 429330	VIII	Nigeria	108.974	S
PI 430736	VI	Zimbabwe	51.2821	MS
PI 430737	VII	Zimbabwe	35.2564	MS
PI 434980B	IX	Central African Republic	81.7308	S
PI 434981	VIII	Central African Republic	45.6731	MS
PI 437126B	VI	Georgia	88.9423	S
PI 437654	III	China	1.22549	R
PI 437655	III	China	4.90196	R
PI 437679	IV	China	9.80392	R
PI 437690	III	China	0.612745	R
PI 437725	IV	China	0	R
PI 437770	III	China	0.612745	R
PI 438489B	IV	USA	6.12745	R
PI 438496B	III	USA	1.22549	R
PI 438497	III	USA	1.22549	R
PI 438498	IV	USA	0.612745	R
PI 438503A	II	USA	1.22549	R
PI 458520	II	China	6.12745	R
PI 461509	I	China	0	R
PI 462312	VIII	India	64.9038	S
PI 464912	IV	China	2.45098	R
PI 467312	II	China	2.45098	R
PI 467327	II	China	5.51471	R
PI 467332	II	China	7.35294	R
PI 468903	II	China	0	R
PI 468915	II	China	0	R
PI 476905A	V	China	40.3409	MS
PI 482601	IX	Zimbabwe	44.4712	MS
PI 486328	VIII	India	135.897	S
PI 486329	VIII	India	134.615	S
PI 494182	0	Japan	0	R
PI 494851	VI	Zambia	76.9231	S
PI 495016	X	Srilanka	88.141	S
PI 495017C	IV	China	1.22549	R
PI 497967	VII	India	200	S
PI 505649B	IX	Zambia	129.808	S
PI 506522	V	Japan	46.1538	MS
PI 506552	V	Japan	33.8462	MS
PI 506583	V	Japan	52.2727	MS
PI 506730	V	Japan	67.4242	S
PI 506791	V	Japan	35.6061	MS
PI 506846	V	Japan	18.1818	MR
PI 506934	V	Japan	48.8636	MS
PI 507017	VII	Japan	92.0455	S
PI 507354	I	China	4.90196	R
PI 507422	VI	Japan	1.22549	R
PI 507423	VI	Japan	0	R
PI 507443	IV	Japan	7.35294	R
PI 507470	VI	Japan	2.45098	R
PI 507475	V	Japan	3.06373	R
PI 507476	VI	Japan	0	R
PI 509095	VII	South Korea	1.83824	R
PI 509100	VII	South Korea	4.90196	R
PI 511813	VI	USA	3.67647	R
PI 512322D	II	Georgia	18.4615	MR
PI 518664	V	USA	86.9231	S
PI 518772	V	USA	0.612745	R
PI 522186	0	Ukraine	19.4872	MR
PI 522236	VII	USA	0	R
PI 531068	VII	USA	0	R
PI 532458	VIII	China	153.846	S
PI 533605	V	USA	6.7402	R
PI 540556	II	USA	2.45098	R
PI 543855	II	USA	2.45098	R
PI 548316	III	China	7.95455	R
PI 548402	IV	China	0	R
PI 548402S	V	China	1.22549	R
PI 548445	VII	USA	116.538	S
PI 548655	V	USA	7.35294	R
PI 548656	VI	USA	108.462	S
PI 548657	VII	USA	67.3077	S
PI 548658	VI	USA	100	S
PI 548660	VII	USA	101.538	S
PI 548665	VIII	USA	0	R
PI 548970	VIII	USA	0.612745	R
PI 548974	V	USA	0	R
PI 548975	VI	USA	18.3824	MR
PI 548980	VI	USA	20.3846	MR*
PI 548981	VI	USA	1.22549	R
PI 548982	VI	USA	0.816993	R
PI 548983	VI	USA	54.6154	MS
PI 548988	VI	USA	0	R
PI 549017	IV	China	44.6154	MS
PI 549019	V	China	26.5152	MR
PI 549020	V	China	49.4318	MS
PI 549021A	III	China	36.9318	MS
PI 549022	IV	China	38.6364	MS
PI 549023B	V	China	112.5	S
PI 549028	V	China	55.303	MS
PI 549029	III	China	12.8205	MR
PI 549030A	III	China	33.3333	MS
PI 549031	III	China	67.6923	S
PI 549040	IV	China	100	S
PI 549041A	III	China	40.9091	MS
PI 549042A	IV	China	52.8409	MS
PI 549043	IV	China	29.5455	MR
PI 549045A	IV	China	55.6818	MS
PI 549073	0	China	57.9545	MS
PI 549074	00	China	75	S
PI 549075	00	China	10.2564	MR
PI 549076A	00	China	54.5455	MS
PI 549077	0	China	10	MR
PI 549078	00	China	34.6154	MS
PI 549079	00	China	35.3846	MS
PI 549080	00	China	53.0303	MS
PI 553040	VI	USA	1.83824	R
PI 553045	VIII	USA	45.641	MS
PI 553046	VII	USA	84.9359	S
PI 553047	VII	USA	0	R
PI 555453	VII	USA	0	R
PI 556948	III	China	45.4545	MS
PI 556949	IV	China	0	R
PI 556950	IV	China	35.6061	MS
PI 559370	V	USA	5.51471	R
PI 561227	II	China	64.3939	S
PI 561229	I	China	25	MR
PI 561230	II	China	29.5455	MR
PI 561231	I	China	27.8409	MR
PI 561233A	I	China	25	MR
PI 561234	II	China	31.5385	MS
PI 561235	I	China	29.5455	MR
PI 561236	II	China	46.2121	MS
PI 561237	I	China	30	MS
PI 561238	I	China	37.5	MS
PI 561240	II	China	44.697	MS
PI 561241	I	China	87.8788	S
PI 561242	0	China	24.4318	MR
PI 561283	I	China	54.5455	MS
PI 561284	I	China	140.513	S
PI 561285A	I	China	11.5385	MR
PI 561295	I	China	85.7692	S
PI 561296A	I	China	36.9318	MS
PI 561297	II	China	36.9318	MS
PI 561298	II	China	68.9394	S
PI 561299A	0	China	26.1538	MR
PI 561301	I	China	71.2121	S
PI 561302A	0	China	38.6364	MS
PI 561303	IV	China	69.8864	S
PI 561304A	I	China	38.6364	MS
PI 561305	I	China	73.8636	S
PI 561306	I	China	84.0909	S
PI 561307	I	China	56.25	MS
PI 561308	I	China	48.2955	MS
PI 561309A	II	China	40.9091	MS
PI 561310	III	China	19.8864	MR
PI 561311A	II	China	44.3182	MS
PI 561313	III	China	28.7879	MR
PI 561314A	II	China	75.5682	S
PI 561315	I	China	75.7576	S
PI 561316	II	China	73.2955	S
PI 561317	I	China	57.3864	MS
PI 561318A	I	China	43.75	MS
PI 561319A	II	China	66.4773	S
PI 561320	II	China	56.25	MS
PI 561322	II	China	105.769	S
PI 561323	III	China	27.2727	MR
PI 561324	II	China	51.1364	MS
PI 561325	IV	China	32.9545	MS
PI 561326	II	China	110.227	S
PI 561327A	I	China	55.6818	MS
PI 561329	II	China	9.61538	R
PI 561330A	III	China	25	MR
PI 561331	I	China	53.7879	MS
PI 561332	0	China	37.6923	MS
PI 561333	I	China	57.3864	MS
PI 561334	IV	China	9.23077	R
PI 561335	III	China	35.7955	MS
PI 561336	II	China	46.5909	MS
PI 561337	I	China	56.25	MS
PI 561338A	II	China	111.364	S
PI 561339	III	China	56.4103	MS
PI 561340	II	China	93.4615	S
PI 561341A	I	China	24.4318	MR
PI 561342	0	China	69.8864	S
PI 561343	I	China	27.2727	MR
PI 561344	0	China	28.0303	MR
PI 561346	I	China	51.5152	MS
PI 561347	II	China	57.3864	MS
PI 561348	I	China	51.1364	MS
PI 561349	II	China	90.9091	S
PI 561350A	II	China	28.9773	MR
PI 561351	I	China	56.25	MS
PI 561353	I	China	29.5455	MR
PI 561354	I	China	41.4773	MS
PI 561367	I	China	22.7273	MR
PI 561368	I	China	40.3409	MS
PI 561370	III	China	36.9318	MS
PI 561371	IV	China	48.8636	MS
PI 567036	IX	Morocco	41.0256	MS
PI 567156A	0	China	22.7273	MR
PI 567157A	0	China	42.0455	MS
PI 567158	0	China	40.7692	MS
PI 567159A	I	China	50	MS
PI 567160	II	China	75	S
PI 567161	II	China	29.5455	MR
PI 567162	II	China	53.0303	MS
PI 567163	I	China	27.2727	MR
PI 567164	0	China	59.0909	MS
PI 567166	II	China	28.9773	MR
PI 567167	00	China	80.6818	S
PI 567170A	II	China	59.6591	MS
PI 567171	00	China	53.4091	MS
PI 567173	00	China	36.9231	MS
PI 567174A	00	China	56.8182	MS
PI 567175A	000	China	21.9697	MR
PI 567205	VI	Georgia	82.6923	S
PI 567206	VI	Georgia	23.0769	MR
PI 567237	IV	China	35.6061	MS
PI 567285	IV	China	9.80392	R
PI 567295	VIII	China	29.6154	MR
PI 567315	VII	China	100.962	S
PI 567316B	VI	China	33.6538	MS
PI 567325B	V	China	47.7941	MS*
PI 567334	VI	China	75.7212	S
PI 567349B	VI	China	45.3846	MS
PI 567350B	VI	China	80.1282	S
PI 567377B	VI	China	41.6667	MS
PI 567378	VI	China	7.21154	R*
PI 567386	VI	China	0	R*
PI 567393	VII	China	145.128	S
PI 567394A	VI	China	120.192	S
PI 567403B	VII	China	6.92308	R
PI 567405	VI	China	47.1795	MS
PI 567406B	VI	China	41.1538	MS
PI 567410A	VII	China	34.8558	MS
PI 567410C	VII	China	63.7019	S
PI 567412	VI	China	64.9038	S
PI 567488B	IV	China	23.8462	MR
PI 567491A	III	China	0	R
PI 567493	IV	China	45.6731	MS
PI 567516C	IV	China	3.67647	R
PI 567683B	VI	China	58.4615	MS
PI 567726	IV	China	58.2108	MS*
PI 567737	IV	China	88.2353	S*
PI 567771C	IV	China	191.176	S*
PI 567773	IV	China	70.4657	S*
PI 574476A	IV	China	19.3182	MR
PI 574477	IV	China	52.8409	MS
PI 574478A	II	China	37.1212	MS
PI 574480A	II	China	42.6136	MS
PI 574482	III	China	43.1818	MS
PI 574484	IV	China	2.05128	R
PI 574485	IV	China	108.974	S
PI 574486	III	China	145.833	S
PI 578358	V	China	30.6818	MS
PI 578359	V	China	87.8788	S
PI 578360	II	China	96.2121	S
PI 578361	X	China	41.4773	MS
PI 578362	I	China	76.5385	S
PI 578363	II	China	57.5758	MS
PI 578364	II	China	96.2121	S
PI 578365	II	China	40.1515	MS
PI 578366	III	China	67.6136	S
PI 578374	I	China	43.75	MS
PI 578375A	0	China	74.2424	S
PI 578376	II	China	31.8182	MS
PI 578377	0	China	29.5455	MR
PI 578380A	I	China	49.4318	MS
PI 578385	I	China	62.8788	S
PI 578387	000	China	40.1515	MS
PI 578388A	0	China	65.9091	S
PI 578392A	I	China	58.8462	MS
PI 578401A	I	China	68.75	S
PI 578409A	I	China	80.6818	S
PI 578417A	I	China	95.4545	S
PI 578417B	I	China	47.7273	MS
PI 578419A	II	China	47.1591	MS
PI 578428A	0	China	38.6364	MS
PI 578432A	0	China	22.7273	MR
PI 578472	VI	China	51.1364	MS
PI 578473A	III	China	94.3182	S
PI 578474	I	China	67.6923	S
PI 578475	VII	China	40.1515	MS
PI 578476	IV	China	41.4773	MS
PI 578477A	IV	China	51.1364	MS
PI 578478A	IV	China	50.2564	MS
PI 578479	III	China	26.7045	MR
PI 578480	V	China	25.7576	MR
PI 578481	I	China	33.5227	MS
PI 578482A	0	China	56.8182	MS
PI 578484	V	China	22.1591	MR
PI 578485A	0	China	48.2955	MS
PI 578494A	IV	China	26.9231	MR
PI 578495	IV	China	43.0769	MS
PI 578498A	III	China	157.576	S
PI 587655	VII	China	74.2424	S
PI 587656	VI	China	84.6591	S
PI 587657	VI	China	50	MS
PI 587659A	VI	China	67.0455	S
PI 587660A	VII	China	21.9697	MR
PI 587661A	VI	China	61.1538	S
PI 587662A	VII	China	59.8485	MS
PI 587663	VII	China	38.6364	MS
PI 587665	VII	China	38.4615	MS
PI 587666	VI	China	57.6923	MS
PI 587667	V	China	73.8636	S
PI 587668A	VI	China	33.5227	MS
PI 587669	VI	China	35.3846	MS
PI 587670A	VI	China	61.3636	S
PI 587671	VII	China	32.9545	MS
PI 587672	VII	China	28.4091	MR
PI 587673	VI	China	176.154	S
PI 587674A	IV	China	84.8485	S
PI 587675	VII	China	62.5641	S
PI 587676	VI	China	59.6591	MS
PI 591825	VI	USA	0	R
PI 592756	VI	USA	44.4712	MS
PI 592939	IV	China	43.0769	MS
PI 595645	VII	USA	1.20192	R
PI 599333	VI	USA	2.40385	R
PI 602597	VI	USA	2.40385	R
PI 603506	VI	China	60	S
PI 603509	VIII	China	119.487	S
PI 603512	VI	China	94.9519	S
PI 603513A	VIII	China	105.385	S
PI 603513B	VIII	China	93.4615	S
PI 603514	VI	China	44.8718	MS
PI 603517A	VI	China	32.6923	MS
PI 603517B	VI	China	39.6635	MS
PI 603519	VI	China	92.9487	S
PI 603520	VI	China	50.4808	MS
PI 603521	VIII	China	53.8462	MS
PI 603528	VII	China	34.8558	MS
PI 603529	VIII	China	9.23077	R
PI 603532	VI	China	67.3077	S
PI 603534A	VII	China	99.359	S
PI 603534B	VIII	China	78.5256	S
PI 603535	VIII	China	61.2981	S
PI 603536	VIII	China	40.8654	MS
PI 603537D	VII	China	137.436	S
PI 603538C	VIII	China	64.9038	S
PI 603539A	VI	China	62.5	S
PI 603540A	VII	China	45.641	MS
PI 603566	III	China	132.821	S
PI 603588	V	China	13.3333	MR
PI 612157	VIII	USA	2.40385	R
PI 615694	VII	USA	112.179	S
PI 617045	VI	USA	126.136	S
PI 639572	VIII	Ghana	88.0769	S
PI 639573	VIII	Burundi	52.8846	MS
PI 639574	VIII	Burundi	142.628	S
PI 639575	VIII	Burundi	54.4872	MS
PI 639576	VIII	Burundi	57.3077	MS
PI 641156	VII	USA	85.3846	S
PI 647085	VII	USA	32.6923	MS
PI 670017 ¶	V	USA	2.45	R
PI 88788	III	China	1.83824	R
Woodruff	VII	USA	0	R
¶ Accession was not included in GWAS
* Indicates that our greenhosue phenotyping results are different from the those reported in USDA GRIN database (npgsweb.ars-grin.gov)
