# Supplementary material for: Genome-Wide Association Analysis Pinpoints Additional Major Genomic Regions Conferring Resistance to Soybean Cyst Nematode (Heterodera glycines Ichinohe)
Source: Front Plant Sci. 2019 Apr 10;10:401. doi: 10.3389/fpls.2019.00401 (PMC6470319; doi:10.3389/fpls.2019.00401)
Supplement: Table S2 — Summary of 26 additional SNPs that were identified for SCN resistance using GWAS model (CMLM) among 461 soybean accessions. Threshold FDR value is P-value. [file Table_2.XLSX]

## Sheet: Sheet1
Table S2 Summary of 26 additional SNPs that were identified for SCN resistance using GWAS model (CMLM) among 461 soybean accessions. Threshold FDR value is P-value lower than 0.05
SNP ID	Chr	Position (bp)	P-value	R allele	S allele	Avg FI % for the R allele	Avg FI % for the S allele
ss715594958	6	48870408	0.0346878	A	G	27.25	52.97
ss715594959	6	48871996	0.0307425	A	G	26.74	52.98
ss715597374	7	36036751	0.0307425	G	T	9.09	56.23
ss715597376	7	36048636	0.0469328	T	C	8.03	56.04
ss715597411	7	36386538	0.00174097	C	T	22.09	60.55
ss715597421	7	36427573	0.00407589	C	T	22.86	60.71
ss715597422	7	36428901	0.00178391	C	A	22	60.62
ss715597434	7	36493756	0.0249572	C	T	29.92	62.6
ss715597435	7	36495133	0.0307425	C	T	29.99	62.62
ss715597444	7	36544826	0.0307425	T	C	45.6	73.64
ss715597487	7	36869304	0.0469328	T	C	21.22	58.72
ss715597504	7	36936795	0.0307425	A	G	28.36	58.88
ss715602745	8	8240979	0.0172785	T	C	19.16	58.39
ss715602753	8	8287226	0.0191682	G	T	19.93	58.19
ss715602757	8	8323966	0.03207	T	C	19.72	58.17
ss715610391	11	32834795	0.0307425	C	A	7.7	56.94
ss715610392	11	32835041	0.0357378	G	A	7.68	56.91
ss715610393	11	32837437	0.0191682	G	A	8.33	56.94
ss715610396	11	32849185	0.00586343	C	T	7.39	57.12
ss715610402	11	32855711	0.0307425	C	T	10.82	57.18
ss715610417	11	32959788	0.0307425	A	G	13.33	58.38
ss715610420	11	32960792	0.00920528	T	C	11.51	58.2
ss715610421	11	32978048	0.0307425	G	A	13.33	58.13
ss715628625	18	1187349	0.0346878	A	G	8.1	54.63
ss715628770	18	1277584	0.0147661	A	G	25.82	61.08
ss715628786	18	1286863	0.00920199	G	A	25.15	60.99
SNP ID derived from Illumina’s SoySNP50K iSelect Beadchips
SNP position according to the ‘Williams 82’ V2.0 reference genome in Soybase
R: Resistance allele/ S: Susceptible allele
